# Supplementary material for: Dataset of the properties of polyethylene (PE) blends of different densities mixed with post-consumer recycled polyethylene (PCRPE)
Source: Data Brief. 2021 Oct 5;38:107452. doi: 10.1016/j.dib.2021.107452 (PMC8517156; doi:10.1016/j.dib.2021.107452)
Supplement: Supplementary file 1 [file mmc1.xlsx]

## Sheet: Data
Density						MFR						Temperature 5% Mass Loss						Activation Energy						Ash Residue						Thickness Normalized Carbonyl Area						Tensile Modulus						Yield Stress						Yield Strain
PCRPE	LDPE	LLDPE	MDPE	HDPE		PCRPE	LDPE	LLDPE	MDPE	HDPE		PCRPE	LDPE	LLDPE	MDPE	HDPE		PCRPE	LDPE	LLDPE	MDPE	HDPE		PCRPE	LDPE	LLDPE	MDPE	HDPE		PCRPE	LDPE	LLDPE	MDPE	HDPE		PCRPE	LDPE	LLDPE	MDPE	HDPE		PCRPE	LDPE	LLDPE	MDPE	HDPE		PCRPE	LDPE
wt%	g.cm-3	g.cm-3	g.cm-3	g.cm-3		wt%	g/10min	g/10min	g/10min	g/10min		wt%	°C	°C	°C	°C		wt%	kJ/mol	kJ/mol	kJ/mol	kJ/mol		wt%	wt%	wt%	wt%	wt%		wt%	A.U/mil	A.U/mil	A.U/mil	A.U/mil		wt%	MPa	MPa	MPa	MPa		wt%	MPa	MPa	MPa	MPa		wt%	%
0	0.9098	0.9111	0.9495	0.9387		0	0.453	1.044	0.471	5.616		0	244.36	307.79	267.2	251.13		0	106.6	134.7	113.9	123.9		0	0.197	0.211	0.24	0.312		0	0.51	0.51	0.51	0.52		0	186.953	141.597	885.805	667.046		0	11.4231	8.5085	29.4596	25.6197		0	18.2748
0	0.9191	0.9143	0.9475	0.947		0	0.533	1.031	0.479	5.673		0	246.07	314.99	251.13	245.2		0	106.2	137.9	104.9	129.5		0	0.393	0.207	0.29	0.28		0	0.52	0.5	0.51	0.48		0	174.309	129.14	829.437	751.419		0	10.9733	8.7987	28.7178	25.4202		0	19.6415
0	0.9216	0.9137	0.9456	0.9446		0	0.524	1.051	0.38	5.577		0	242.28	306.16	259.35	247.46		0	106.6	131	107.2	126.5		0	0.085	0.346	0.198	0.084		0	0.51	0.5	0.51	0.47		0	166.371	134.669	826.235	632.943		0	10.8465	8.6433	29.8168	25.6727		0	19.642
0	0.9227	0.9169	0.9484	0.9483		0	0.627	1.016	0.478	5.507		0	243.84	309.81	255.56	248.07		0	108	132.4	106.6	125.1		0	0.028	0.407	0.251	0.238		0	0.53	0.5	0.52	0.5		0	170.469	140.514	769.361	697.769		0	10.8008	8.6187	29.8322	25.9196		0	19.7078
0	0.923	0.915	0.9454	0.943		0	0.553	1.062	0.342	5.603		0	236.66	309.25	267.29	256.92		0	108.4	132.6	113.5	124.1		0	0.234	0.437	0.276	0.271		0	0.51	0.5	0.54	0.52		0	179.889	151.62	859.856	650.787		0	10.9122	8.7552	30.2422	24.8288		0	20.9099
20	0.9286	0.9221	0.9527	0.9479		20	0.521	0.94	0.449	3.971		20	250.28	297.24	260.39	264.68		20	114	133.9	114	116.2		20	1.06	1.643	1.056	1.206		20	0.62	0.62	0.58	0.57		0	165.449	141.018	824.356	726.122		0	10.7039	8.4062	30.1901	25.4342		0	19.7443
20	0.9279	0.9236	0.9493	0.9471		20	0.559	0.976	0.487	3.779		20	261.37	297.45	257.68	255.38		20	116	140.1	109.4	108		20	1.111	1.336	1.243	1.376		20	0.62	0.62	0.62	0.61		0	178.862	139.015	840.768	692.252		0	11.1119	8.6625	27.5301	25.3525		0	19.8701
20	0.928	0.9234	0.9521	0.9464		20	0.56	0.922	0.484	3.687		20	255.83	301.69	257.36	253.72		20	115.8	130.7	116.9	120.9		20	1.187	1.314	1.192	1.271		20	0.62	0.61	0.66	0.61		0	176.028	137.492	775.879	720.379		0	10.935	8.8062	30.4719	26.0871		0	19.709
20	0.9304	0.9245	0.9513	0.9498		20	0.54	0.93	0.402	3.715		20	265.95	300.58	260.65	249.23		20	114.6	128.1	112.3	119		20	1.192	1.188	0.894	1.435		20	0.63	0.59	0.63	0.61		0	191.94	146.09	834.84	710.171		0	11.1545	8.8072	30.6328	25.6429		0	18.9913
20	0.9367	0.9216	0.9513	0.9514		20	0.535	0.933	0.429	3.629		20	255.53	301.59	262.54	255.73		20	114.7	130.4	118.7	121.3		20	1.214	1.074	1.088	1.2		20	0.62	0.59	0.61	0.61		0	169.44	138.495	857.163	692.596		0	11.0863	8.651	29.8162	25.5067		0	21.2009
40	0.9306	0.9321	0.9534	0.9489		40	0.465	0.737	0.43	1.85		40	263.93	297.28	271.32	263.56		40	118	122.3	112.6	117.3		40	2.116	2.515	2.031	2.412		40	0.78	0.7	0.72	0.7		20	185.882	154.41	749.87	594.678		20	11.6107	9.3891	26.2476	22.1148		20	20.4846
40	0.9387	0.9327	0.9562	0.9489		40	0.497	0.714	0.445	1.912		40	258.96	303.99	274.97	265.54		40	113	129.8	118.4	115.7		40	2.067	2.497	1.815	2.42		40	0.76	0.7	0.74	0.69		20	188.719	172.334	694.297	546.878		20	11.6409	9.6605	25.7195	21.9188		20	20.4499
40	0.9312	0.9345	0.9544	0.9521		40	0.534	0.645	0.405	1.885		40	267.97	300.68	276.32	263.6		40	114.1	129.6	114	119.2		40	2.264	2.258	2.025	2.555		40	0.78	0.69	0.74	0.71		20	192.43	163.342	800.232	547.891		20	11.4907	9.562	26.8818	21.6371		20	19.9388
40	0.9356	0.9307	0.9557	0.9545		40	0.566	0.725	0.478	1.778		40	258.53	306.64	272.39	262.34		40	121.2	132.2	118.3	119.6		40	1.919	2.335	2.021	2.352		40	0.75	0.7	0.71	0.71		20	191.784	153.656	696.29	568.931		20	11.5923	9.237	26.502	22.4295		20	18.8942
40	0.9356	0.9313	0.9541	0.9503		40	0.431	0.606	0.385	1.962		40	253.5	302.2	268	263.13		40	119	120.1	117.2	119		40	2.099	2.289	2.039	2.476		40	0.78	0.69	0.73	0.75		20	190.246	169.822	654.121	597.502		20	11.5828	9.6462	27.0553	22.1214		20	18.7855
60	0.9455	0.94	0.9576	0.953		60	0.375	0.688	0.462	1.249		60	273.68	278.78	273.8	270.92		60	114.9	115.6	127.2	113.2		60	2.992	3.511	3.191	3.294		60	0.9	0.82	0.84	0.98		20	192.793	167.747	738.201	602.781		20	10.9032	9.6471	26.834	21.8501		20	20.9913
60	0.9433	0.9397	0.9572	0.956		60	0.423	0.74	0.483	1.185		60	263.61	294.68	279.07	274.51		60	114.4	122.7	115.1	102.7		60	2.921	3.182	3.168	3.257		60	0.9	0.81	0.85	0.83		20	185.443	155.576	676.506	566.06		20	11.4015	9.5413	26.143	22.7614		20	18.6829
60	0.9455	0.9418	0.9549	0.9563		60	0.391	0.666	0.453	1.254		60	273.27	288.04	273.49	275.21		60	106.9	109.3	115.1	105.4		60	2.754	3.763	3.17	3.137		60	0.85	0.79	0.85	0.85		20	190.315	156.862	752.929	629.424		20	11.461	9.3017	26.8236	22.1111		20	18.7136
60	0.9419	0.9417	0.9518	0.9607		60	0.357	0.642	0.453	1.136		60	276.35	286.54	281.72	273.07		60	103.5	114.2	116.3	107.3		60	3.292	3.158	3.225	3.483		60	0.88	0.82	0.86	0.83		20	220.66	153.539	765.878	556.177		20	10.8111	9.2281	26.6781	22.1079		20	18.8675
60	0.9436	0.9378	0.953	0.9532		60	0.394	0.695	0.451	1.178		60	274.49	290.46	282.82	270.5		60	106.7	122.4	123.3	118.3		60	2.996	2.771	3.262	3.188		60	0.86	0.81	0.76	0.82		20	193	148.667	734.851	576.168		20	11.3902	9.3283	26.9144	22.9417		20	18.1968
80	0.9513	0.951	0.9588	0.9579		80	0.407	0.483	0.42	0.777		80	268.69	286.7	270.37	275.64		80	115.2	101.4	117.2	106.5		80	4.204	4.464	4.122	4.487		80	1.03	0.9	0.97	0.96		40	184.613	175.837	433.077	432.669		40	11.548	10.0311	17.8415	18.8092		40	18.5588
80	0.9517	0.9462	0.9581	0.9628		80	0.353	0.511	0.445	0.822		80	264.5	276.96	275.77	277.06		80	118	111.4	118.4	100.4		80	4.375	4.57	4.297	4.291		80	1	0.95	0.92	0.95		40	197.63	166.909	461.546	429.132		40	12.2038	10.1956	18.4141	18.3388		40	18.9212
80	0.9573	0.9466	0.955	0.958		80	0.459	0.635	0.415	0.774		80	264.44	278.85	270.02	278.02		80	118	115.4	118.2	99.1		80	4.375	4.617	4.253	4.463		80	1.04	0.93	0.93	1.04		40	196.98	180.132	421.291	497.09		40	12.0047	10.289	18.3507	19.3214		40	18.7832
80	0.9519	0.9499	0.9576	0.9586		80	0.435	0.623	0.507	0.807		80	264.79	286.74	264.76	274.58		80	114.7	105.8	122.9	109.7		80	4.296	4.31	4.543	4.315		80	1.04	0.94	0.93	0.95		40	210.534	180.019	418.792	470.039		40	11.8879	10.3209	18.7539	18.9023		40	17.9006
80	0.9538	0.9514	0.956	0.9584		80	0.413	0.624	0.406	0.734		80	255.02	280.42	274.68	277.53		80	115.9	107	123.5	104.5		80	4.462	4.547	4.203	4.288		80	1.03	0.93	0.92	0.96		40	199.333	187.947	461.009	466.719		40	11.913	10.2814	18.331	19.8436		40	17.8716
100	0.9631					100	0.582					100	273.07					100	115.4					100	4.975					100	1.08					40	204.427	169.125	452.467	405.18		40	12.3926	10.3783	19.5275	17.4171		40	17.4612
100	0.9678					100	0.303					100	271.56					100	122.4					100	5.465					100	1.08					40	192.681	177.515	474.406	483.946		40	11.6243	10.1956	19.3473	20.0116		40	18.3209
100	0.9631					100	0.463					100	275.32					100	112.6					100	5.565					100	1.05					40	199.599	188.264	458.166	471.02		40	11.8676	10.4032	19.1885	19.2449		40	18.0722
100	0.9647					100	0.413					100	270.2					100	114.3					100	5.605					100	1.15					40	197.338	181.509	457.378	498.373		40	11.6281	10.1507	19.3196	19.6638		40	17.767
100	0.9626					100	0.476					100	272.1					100	114.5					100	5.634					100	1.09					40	215.613	174.965	492.437	441.506		40	11.981	10.2565	19.2896	19.1629		40	17.9012
																																				60	219.07	189.044	468.361	396.62		60	12.2014	10.4753	19.1114	17.0923		60	17.7664
																																				60	195.517	182.18	401.08	370.541		60	11.7297	10.6941	18.2131	16.6895		60	17.9962
																																				60	203.47	211.527	478.222	397.093		60	12.3111	10.772	18.5449	17.2944		60	17.3359
																																				60	208.45	204.464	474.508	291.358		60	11.8053	10.4884	18.9839	14.5891		60	17.5403
																																				60	209.195	188.64	499.711	362.052		60	12.2919	11.0116	20.4948	15.6478		60	17.1122
																																				60	195.912	203.094	462.941	416.985		60	12.1981	10.3952	19.2255	17.0324		60	17.5397
																																				60	214.548	206.22	472.693	362.973		60	12.2062	10.4584	16.8447	16.356		60	17.0461
																																				60	219.706	188.458	467.702	371.341		60	12.317	10.7022	20.4786	16.7987		60	17.178
																																				60	202.922	202.333	498.223	388.034		60	11.9609	10.7533	19.0555	17.6803		60	17.233
																																				60	218.205	195.287	410.669	413.965		60	12.3863	10.583	18.7033	17.0134		60	16.9739
																																				80	225.923	216.495	329.149	322.663		80	12.3971	11.824	15.8337	14.8148		80	16.7499
																																				80	206.749	218.579	340.524	294.36		80	12.5341	12.1942	15.6116	14.4644		80	16.0922
																																				80	220.353	216.641	331.19	310.601		80	12.2741	11.8564	14.5985	15.1485		80	16.4696
																																				80	234.063	219.32	309.097	314.024		80	11.9599	12.1143	15.0906	14.8864		80	16.4542
																																				80	238.001	211.672	308.082	282.711		80	12.5615	12.1547	15.2547	14.7513		80	16.2571
																																				80	245.667	238.335	328.421	283.463		80	12.217	12.197	15.8461	14.9337		80	16.6861
																																				80	225.304	207.459	376.409	305.697		80	12.5448	12.0739	17.5724	14.7698		80	16.0272
																																				80	234.916	206.243	367.481	308.123		80	12.4363	12.054	16.9129	15.2711		80	16.2988
																																				80	216.165	209.967	397.002	313.126		80	12.3748	12.203	16.6512	15.1741		80	16.5351
																																				80	223.8	210.5	370.256	297.637		80	12.6813	11.889	17.5649	14.6201		80	16.0215
																																				100	240.321					100	12.9043					100	12.6049
																																				100	226.701					100	12.8391					100	13.9203
																																				100	245.752					100	12.6407					100	12.9777
																																				100	248.255					100	13.407					100	13.1887
																																				100	252.337					100	13.0333					100	12.8275
																																				100	275.736					100	13.2179					100	13.7545
																																				100	225.466					100	13.0085					100	13.7084
																																				100	236.984					100	12.8803					100	13.5594
																																				100	272.92					100	14.0558					100	12.7122
																																				100	225.757					100	12.8784					100	13.1794
[truncated: 3 more columns]
